# Supplementary material for: OsGRP3 Enhances Drought Resistance by Altering Phenylpropanoid Biosynthesis Pathway in Rice (Oryza sativa L.)
Source: Int J Mol Sci. 2022 Jun 24;23(13):7045. doi: 10.3390/ijms23137045 (PMC9266740; doi:10.3390/ijms23137045)
Supplement: Supplementary file 1 [file ijms-23-07045-s001.zip]

Archive with 1 entries (1 files):
- ijms-1754256-supplementary.pdf
